# Supplementary material for: 3-O-Ethyl Ascorbic Acid and Cannabigerol in Modulating the Phospholipid Metabolism of Keratinocytes
Source: Antioxidants (Basel). 2024 Oct 24;13(11):1285. doi: 10.3390/antiox13111285 (PMC11591156; doi:10.3390/antiox13111285)
Supplement: Supplementary file 1 [file antioxidants-13-01285-s001.zip]

Archive with 1 entries (1 files):
- antioxidants-3227125-supplementary.pdf
